# Supplementary material for: Determinants of Carotid Wall Echolucency in a Cohort of European High Cardiovascular Risk Subjects: A Cross-Sectional Analysis of IMPROVE Baseline Data
Source: Biomedicines. 2024 Mar 26;12(4):737. doi: 10.3390/biomedicines12040737 (PMC11154292; doi:10.3390/biomedicines12040737)
Supplement: Supplementary file 1 [file biomedicines-12-00737-s001.zip]

Archive with 1 entries (1 files):
- biomedicines-2785992-supplementary.pdf
